# Supplementary material for: Moderate Beer Intake Downregulates Inflammasome Pathway Gene Expression in Human Macrophages
Source: Biology (Basel). 2021 Nov 9;10(11):1159. doi: 10.3390/biology10111159 (PMC8614923; doi:10.3390/biology10111159)
Supplement: Supplementary file 1 [file biology-10-01159-s001.zip]

Archive with 1 entries (1 files):
- biology-1452439-suppl.pdf
